# Supplementary material for: Genome-wide association analysis identifies resistance loci for bacterial blight in a diverse collection of indica rice germplasm
Source: PLoS One. 2017 Mar 29;12(3):e0174598. doi: 10.1371/journal.pone.0174598 (PMC5371361; doi:10.1371/journal.pone.0174598)
Supplement: S1 Table — (XLSX) [file pone.0174598.s003.xlsx]

## Sheet: figure1data
S1 Table. Information regarding the 172 analyzed indica accessions.
ID	Designation	Country	Region	Subgroupa	PXO61 (P1)		PXO99 (P6)		PXO340 (P3c)		PXO339 (P9a)		GD1358 (C5)		V (GV)		Haplotype typed
					Resistance levelb	LLc (cm)	Resistance level	LL (cm)	Resistance level	LL (cm)	Resistance level	LL (cm)	Resistance level	LL (cm)	Resistance level	LL (cm)	xa25	MRKc	LOC_11g46870
1	ANAYANSI::IRGC 77474-1	Colombia	SAM	Indica-I	S	23.87	S	24.57	S	18.66	S	21.53	S	20.2	S	22.96	Hap2	Hap3	Hap2
2	APO::C1	Philippines	SER-IRRI	Indica-I	S	24.9	S	22.64	S	17.59	MR	6.21	S	21.81	S	21.92	Hap3	Hap2	Hap2
3	ARANG::IRGC 43322-C1	Indonesia	SER	Indica-I	S	17.81	S	17.35	S	19.63	S	15.13	S	17.28	S	17.49	Hap3	Hap3	Hap2
4	BG 34-11::IRGC 15782-1	Sri Lanka	IOC	Indica-I	S	27.44	S	26.81	S	19.77	S	22.04	S	17.28	S	24.07	Hap2	Unknown	Hap2
5	BINULAWAN	Philippines	SER-IRRI	Indica-I	S	24.04	S	25.34	S	17.02	S	21.62	S	20.87	S	22.9	Unknown	Hap3	Unknown
6	BR24	Bangladesh	SAE	Indica-I	S	28.97	S	34.08	S	30.11	S	30.65	S	26.12	S	31.04	Hap3	Hap1	Hap1
7	CHORUA KARTIKSAIL::IRGC 77230-1	Bangladesh	SAE	Indica-I	MR	7.5	S	23.04	S	18.28	R	4.76	S	17.38	S	22.69	Hap3	Hap1	Hap1
8	CICA 8::C1	Colombia	SAM	Indica-I	S	23.46	S	24.08	S	18.41	S	22.39	S	18.75	S	23.16	Hap1	Unknown	Unknown
9	CT 6510-24-1-2::C1	Colombia	SAM	Indica-I	S	27.2	S	19.39	MS	13.47	R	4.49	MS	13.94	S	19.72	Hap3	Hap2	Hap2
10	DANAU LAUT TAWAR::C1	Indonesia	SER	Indica-I	MS	11.82	S	17.11	MS	13.95	S	20.29	S	21.27	S	23.72	Hap1	Hap2	Hap2
11	DJOGOLON DJOGOLON::IRGC 75577-1	Upper Volta	WAF	Indica-I	R	1.86	MR	9.21	MS	12.18	R	3.63	MR	9.78	MR	9.82	Unknown	Hap1	Hap1
12	E ZI 124::IRGC 70215-1	China	EAS	Indica-I	R	1.9	MR	6.93	MR	8.79	R	2.81	MS	10.72	MR	9.02	Hap3	Hap1	Unknown
13	GAMBIAKA KOKOUM::C1	Mali	WAF	Indica-I	S	33.81	S	40.28	S	38.07	MR	6.11	S	22.3	S	38.66	Hap1	Hap3	Hap2
14	H 15-23-DA::C1	Mali	WAF	Indica-I	S	22.22	S	22.36	S	20.73	R	4.34	S	18.86	S	18.78	Hap2	Hap2	Hap2
15	ICTA POLOCHIC::IRGC 116997-1	Guatemala	CAM	Indica-I	S	22.63	S	23.04	MS	13.89	S	23.62	S	16.64	S	20.54	Hap2	Unknown	Hap2
16	INIAP 415::IRGC 117001-1	Ecuador	SAM	Indica-I	R	3.41	S	19.02	S	20.66	MR	5.83	S	17.13	S	19.92	Unknown	Hap2	Hap2
17	IR 1561-228-3-3::IRGC 32627-C1	Philippines	SER-IRRI	Indica-I	R	1.66	MS	14.06	S	16.84	S	17.43	S	17.22	S	17.06	Hap2	Hap1	Hap1
18	IR 19746-28-2-2::IRGC 78072-C1	Philippines	SER-IRRI	Indica-I	R	2.9	MS	11.69	S	18.21	R	2.69	MS	12.37	S	17.78	Unknown	Unknown	Hap1
19	IR 2006-P12-12-2::IRGC 32675-C1	Philippines	SER-IRRI	Indica-I	R	2.82	MS	11.24	MS	13.44	R	3.85	MS	11.47	S	15.87	Hap3	Hap1	Hap1
20	IR 20::C1	Philippines	SER-IRRI	Indica-I	R	4.82	MS	12.4	S	16.81	R	2.57	MS	14.05	S	20.82	Hap3	Hap1	Hap1
21	IR 22::IRGC 11356-C1	Philippines	SER-IRRI	Indica-I	R	1.32	MS	14.03	S	17.99	S	17.24	MS	13.29	S	18.34	Hap2	Hap1	Hap1
22	IR 2344-P1 PB-9-3-2B::IRGC 39317-C1	Philippines	SER-IRRI	Indica-I	S	22.72	S	21.48	S	22.85	R	4.21	S	18.43	S	18.79	Unknown	Hap2	Unknown
23	IR 32453-20-3-2-2::IRGC 76331-1	Philippines	SER-IRRI	Indica-I	S	21.48	S	17.43	S	17.07	S	18.38	S	16.92	S	19.17	Hap2	Hap2	Hap2
24	IR 36	Philippines	SER-IRRI	Indica-I	MR	5.62	S	18.5	S	15.91	MR	6.36	MS	13.8	S	17.62	Unknown	Hap1	Hap1
25	IR 43::IRGC 117005-1	Philippines	SER-IRRI	Indica-I	R	1.96	MS	12.07	MS	11.88	MS	13.5	MR	9.41	MS	10.48	Hap2	Hap1	Unknown
26	IR 52::IRGC 53434-C1	Philippines	SER-IRRI	Indica-I	R	3.96	MS	14.8	S	15.86	MR	6.22	S	15.07	S	15.55	Hap3	Unknown	Hap1
27	IR 55419-04::C1	Philippines	SER-IRRI	Indica-I	S	18.21	S	18.63	S	17.27	S	19.22	S	15.26	MS	14.11	Hap3	Hap2	Hap2
28	IR 57920-AC 25-2-B::C1	Philippines	SER-IRRI	Indica-I	R	3.74	S	21.42	S	18.81	S	23.3	S	19.22	S	21.68	Hap1	Unknown	Hap1
29	IR 57924-24::IRTP 16675-C1	Philippines	SER-IRRI	Indica-I	S	25.88	S	27.97	S	19.87	R	4.81	S	22.94	S	23.25	Hap3	Unknown	Hap2
30	IR 59469-2B-3-2::IRGC 99703-1	Philippines	SER-IRRI	Indica-I	S	23.29	S	21.58	S	19.79	S	24.36	MS	14.58	S	25.72	Hap1	Hap1	Hap1
31	IR 5::IRGC 10321-1	Philippines	SER-IRRI	Indica-I	S	22.38	S	23.03	S	18.24	MR	6.07	S	17.2	S	19.59	Hap3	Hap2	Hap2
32	IR 60::IRGC 63493-C1	Philippines	SER-IRRI	Indica-I	R	1.74	MR	9.6	MS	12.98	R	4.33	MR	8.54	MS	12.09	Hap3	Hap1	Hap1
33	IR 64-21	Philippines	SER-IRRI	Indica-I	R	2.11	MS	12.1	MS	13.66	S	15.93	MS	14.04	S	16.8	Hap2	Unknown	Hap1
34	IR 72::C1	Philippines	SER-IRRI	Indica-I	R	2.68	MS	11.74	MS	11.99	R	4.44	MS	12.13	MS	14.15	Hap3	Hap1	Hap1
35	IR 74371-54-1-1::C1	Philippines	SER-IRRI	Indica-I	S	16.49	S	16.93	MR	9.36	S	17.28	MS	12.75	S	17.41	Hap1	Hap2	Hap2
36	IR 77384-12-35-3-12-1-B::IRGC 117299-1	Philippines	SER-IRRI	Indica-I	MR	8.54	S	20.05	S	16.18	MR	5.06	S	16.68	S	19.19	Hap3	Hap1	Hap1
37	IR 8	Philippines	SER-IRRI	Indica-I	S	20.14	S	21.18	S	18.68	S	20.99	S	18.82	S	20.42	Hap2	Hap3	Hap2
38	KOGONI 91-1::C1	Mali	WAF	Indica-I	R	3.29	MS	13.06	S	17.55	S	15.61	S	15.45	MS	13.24	Hap1	Hap1	Hap1
39	LAGEADO::IRGC 50490-1	Brazil	SAM	Indica-I	S	22.77	S	22.87	S	23.83	S	20.99	S	19.04	S	23.37	Hap2	Hap2	Hap2
40	MA WAINE OHN::IRGC 33357-1	Myanmar	SEA	Indica-I	S	20.89	S	20.51	S	21.26	MS	10.23	S	22.16	S	22.98	Hap3	Hap3	Unknown
41	MAHSURI::IRGC 10929-1	Malaysia	SER	Indica-I	S	21.6	S	18.74	S	17.77	S	15.54	MS	14.13	S	15.82	Hap3	Unknown	Hap2
42	MG 2::IRGC 79837-1	Brazil	SAM	Indica-I	S	29.44	S	27.44	S	28.21	S	27.67	S	22.89	S	29.04	Unknown	Unknown	Hap3
43	MINGHUI 63	China	EAS	Indica-I	S	16.87	S	20.94	MS	10.38	R	4.11	MR	8.09	MS	12.22	Unknown	Hap3	Hap3
44	NAKABAWA::IRGC 70676-1	Kenya	EAF	Indica-I	S	30.88	S	27.83	S	24.13	MR	6.61	S	23.13	S	23.48	Hap3	Hap3	Hap2
45	NIONOKA::C1	Mali	WAF	Indica-I	R	3.8	MS	14.62	S	15.95	MR	8.78	S	15.26	S	17.6	Hap3	Hap1	Hap1
46	NORUNKAN::IRGC 8934-1	Sri Lanka	IOC	Indica-I	S	33.72	S	29.98	S	24.76	S	32.26	S	25.19	S	28.19	Hap2	Unknown	Hap2
47	ORYZICA LLANOS 5	Colombia	SAM	Indica-I	R	4.73	MS	12.2	S	16.19	S	17.94	S	17.61	S	16.08	Hap2	Unknown	Hap1
48	PAWHTUN::IRGC 33562-1	Myanmar	SEA	Indica-I	S	23.55	S	20.8	S	17.76	MR	7.52	S	17.51	S	21.11	Hap3	Hap3	Hap2
49	PELITA JANGGUT::IRGC 43540-1	Indonesia	SER	Indica-I	S	28.85	S	25.41	S	22.56	S	26.09	S	22.65	S	25.39	Hap2	Hap2	Hap2
50	PETA::IRGC 32571-1	Indonesia	SER	Indica-I	S	16.58	S	18.72	MS	14.42	S	18.73	MS	13.83	S	19.89	Hap2	Hap2	Hap2
51	PSBRC 18::IRGC 117375-1	Philippines	SER-IRRI	Indica-I	MS	11.17	MR	9.69	MS	12.13	MS	12.2	MS	12.85	MS	11.87	Hap2	Hap1	Hap1
52	RAJ BHOG::IRGC 77294-1	Bangladesh	SAE	Indica-I	S	18.01	S	19.98	MS	14.32	R	3.97	MS	12.09	S	17.32	Hap3	Hap3	Unknown
53	RTS 4::IRGC 8177-1	Viet Nam	SEA	Indica-I	S	25.13	S	23.46	S	20.79	MR	8.39	MS	14.32	S	15.01	Hap3	Hap3	Hap2
54	SAHEL 108::C1	Senegal	WAF	Indica-I	R	1.66	MR	7.71	MS	12.22	MS	11.27	MR	8.44	MR	9.91	Unknown	Hap1	Hap1
55	SAMBALA MALO::C1	Mali	WAF	Indica-I	R	4.32	S	23.41	S	20.25	S	23.54	S	22.37	S	21.87	Hap2	Hap1	Hap1
56	SERATOES HARI	Indonesia	SER	Indica-I	S	22.5	S	22.44	S	16.5	R	4.67	S	16.19	S	15.85	Hap3	Hap3	Hap2
57	SONA::IRGC 26971-C1	India	SAC	Indica-I	S	22.87	S	22.75	S	18.54	MR	6.24	S	19.7	S	20.54	Hap3	Hap3	Hap2
58	TELIMANI::C1	Mali	WAF	Indica-I	R	3.52	MS	12.27	MS	14.32	R	4.67	MS	11.85	S	15.09	Hap3	Hap1	Hap1
59	TKM 6	India	SAC	Indica-I	R	2.11	MS	11.57	MS	13.62	R	3.13	MS	11.64	MS	13.16	Hap3	Unknown	Hap1
60	TNAU 7456::IRGC 39858-1	India	SAC	Indica-I	R	4.02	S	21.91	S	19.06	MR	5.82	S	15.11	S	16.08	Unknown	Hap1	Hap1
61	UPL RI 5::IRTP 7034-C1	Philippines	SER-IRRI	Indica-I	S	34.65	S	31.23	S	19.44	MS	13.52	S	28.22	S	27.18	Hap3	Hap2	Hap2
62	UPL RI 7::IRTP 9897-C1	Philippines	SER-IRRI	Indica-I	S	17.31	S	18.93	S	15.72	S	20.14	MS	13.97	MS	14.67	Hap3	Hap2	Hap2
63	WAS 169-B-B-4-2-1::C1	Senegal	WAF	Indica-I	S	18.67	S	22.15	S	16.89	MR	7.7	S	19.52	S	17.22	Hap3	Hap1	Hap1
64	WAS 173-B-B-6-2-2::C1	Senegal	WAF	Indica-I	R	1.88	S	16.23	S	21.06	S	18.52	MS	13.61	S	20.5	Hap2	Hap1	Hap1
65	WAS 181-B-6-3::C1	Senegal	WAF	Indica-I	R	2.15	MR	8.01	MS	13.6	MS	12.13	MS	10.87	MS	10.95	Hap2	Hap1	Hap1
66	WAS 194-B-3-2-5::C1	Senegal	WAF	Indica-I	MR	5.02	S	20.33	S	17.85	R	3.86	S	17.99	S	15.36	Unknown	Unknown	Hap1
67	WAS 197-B-6-3-11::C1	Senegal	WAF	Indica-I	R	4.66	S	16.76	S	19.93	S	18.01	S	17.67	S	15.68	Hap2	Hap1	Hap1
68	WAS 198-B-3-1-3::C1	Senegal	WAF	Indica-I	S	17.84	S	17.57	S	17.39	S	19.02	S	15.32	S	17.46	Hap2	Unknown	Hap2
69	WAS 202-B-B-1-1-2::C1	Senegal	WAF	Indica-I	R	1.63	MR	8.33	MS	11.96	MS	12.03	MR	9.61	MS	11.31	Hap2	Hap1	Hap1
70	WAS 203-B-B-2-4-1::C1	Senegal	WAF	Indica-I	R	4.86	MS	13.59	S	15.72	MR	8	MS	12.78	MS	13.18	Unknown	Hap1	Hap1
71	WAS 206-B-B-2-2-1::C1	Senegal	WAF	Indica-I	R	4.36	MS	12.78	MS	14.44	S	17.49	MS	12.23	S	18.69	Hap2	Hap1	Unknown
72	WAS 207-B-B-3-1-1::C1	Senegal	WAF	Indica-I	S	19.91	S	21.79	S	17.53	S	20.14	S	16.06	S	19.61	Hap1	Unknown	Unknown
73	WAS 208-B-B-5-1-1-3::C1	Senegal	WAF	Indica-I	R	2.73	MR	7.75	S	15.79	S	15.32	MS	10.56	MS	13.13	Hap2	Hap1	Unknown
74	WAS 21-B-B-20-4-3-3::C1	Senegal	WAF	Indica-I	S	17.65	S	15.19	MS	13.32	R	3.24	MS	13.3	S	15.03	Hap3	Hap1	Hap1
75	WAS 30-11-4-6-2-2-1::C1	Senegal	WAF	Indica-I	R	3.23	MS	11.78	MS	12.8	MS	12.68	MR	9.18	MS	12.72	Hap2	Hap1	Hap1
76	WAS 33-B-B-15-1-4-5::C1	Senegal	WAF	Indica-I	S	21.48	S	20.73	S	16.04	S	18.36	S	16.17	S	17.57	Hap3	Unknown	Hap1
77	WAS 63-22-5-9-10-1::C1	Senegal	WAF	Indica-I	R	3.56	S	16.43	S	16.21	MR	8.9	S	18.11	S	18.89	Hap3	Hap1	Hap1
78	WAY RAREM::IRTP 23013-C1	Indonesia	SER	Indica-I	S	21.48	S	26.67	S	15.57	MR	9.09	S	18.05	S	18.47	Hap1	Hap3	Hap2
79	AI LAN KE 1110::IRGC 67034-1	China	EAS	Indica-II	S	23.13	S	23.09	S	22.83	S	23.61	S	24.36	S	25.44	Hap2	Unknown	Unknown
80	AN QING ZAO::IRGC 72577-1	China	EAS	Indica-II	S	26.01	S	28.28	S	20.22	R	4.69	S	21.33	S	22.99	Unknown	Unknown	Hap2
81	AI-CHIAO-HONG	China	EAS	Indica-II	S	23.69	S	30.67	S	22.1	S	27.62	S	22.7	S	23.93	Hap1	Hap3	Hap2
82	BAI HE::IRGC 76437-1	China	EAS	Indica-II	S	25.99	S	31.43	S	24.74	S	30.51	S	28.67	S	25.59	Hap1	Hap2	Hap2
83	CARREON::IRGC 32575-C1	Philippines	SER-IRRI	Indica-II	S	20.62	S	20.83	MS	14.74	S	18.75	S	17.04	S	28.26	Hap1	Hap3	Hap2
84	CHANG CH'SANG HSU TAO	China	EAS	Indica-II	S	27.52	S	25.51	S	26.71	S	29.71	S	20.88	S	33.41	Hap1	Hap2	Hap2
85	CHI TOU HUANG 1::IRGC 51280-1	China	EAS	Indica-II	S	26.53	S	26.56	S	21.12	S	25.12	S	18.69	S	23.11	Hap1	Hap3	Hap2
86	GIE 57::IRGC 8231-1	Viet Nam	SEA	Indica-II	S	22.78	S	15.85	S	20.81	MS	12.17	S	15.77	MS	13.75	Hap1	Unknown	Hap2
87	HONG MI DONG MAO ZHAN::IRGC 68078-1	China	EAS	Indica-II	S	26.07	S	30.98	S	28.1	S	32.72	S	24.65	S	31.58	Hap1	Hap3	Hap2
88	JAMAJIGI::C1	Mali	WAF	Indica-II	S	29.76	S	28.24	S	34.05	S	28.32	S	23.72	S	27.95	Hap1	Hap3	Hap2
89	KIANG-CHOU-CHIU	Taiwan (China)	EAR	Indica-II	S	29.54	S	28.67	S	21.44	S	25.76	S	29.27	S	24.42	Hap1	Hap3	Hap2
90	KUMBI::IRGC 752-1	China	EAS	Indica-II	S	23.62	S	24.41	S	22.52	MS	13.32	S	22.38	S	25.07	Hap3	Hap3	Hap2
91	LONG ZI 1::IRGC 63726-1	China	EAS	Indica-II	S	19.79	S	23.49	S	18.73	S	20.92	S	22.89	S	20.8	Hap1	Hap2	Hap2
92	MA GU ZI HE::IRGC 68212-1	China	EAS	Indica-II	S	23.3	S	22.71	S	20.93	MR	6.82	S	17.34	S	21.1	Hap3	Unknown	Unknown
93	NAN TE 113::IRGC 70345-1	China	EAS	Indica-II	S	25.32	S	29.31	S	23.71	S	28.71	S	25.24	S	33.83	Hap1	Hap3	Hap2
94	O-LUEN-CHEUNG	Taiwan (China)	EAR	Indica-II	S	26.24	S	27.5	S	27.24	S	27.28	S	27.67	S	30.74	Hap1	Hap3	Hap2
95	PAO TOU HUNG	China	EAS	Indica-II	S	34.92	S	40.29	S	29.63	S	28.49	S	31.84	S	23.47	Hap1	Hap3	Hap2
96	PAPPAKU	Taiwan (China)	EAR	Indica-II	S	28.14	S	32.18	S	16.47	MR	5.48	S	16.72	S	22.25	Hap3	Hap3	Hap2
97	PEH-KUH	Taiwan (China)	EAR	Indica-II	S	32.18	S	29.55	S	26.03	S	29.06	S	30.12	S	26.65	Hap1	Unknown	Hap2
98	PEH-KUH-TSAO-TU	Taiwan (China)	EAR	Indica-II	S	28.12	S	28.97	S	29.81	S	33.68	S	21.25	S	25.89	Unknown	Hap3	Hap2
99	QING GU::IRGC 59839-1	China	EAS	Indica-II	S	27.24	S	29.01	S	21.39	S	27.54	S	25.32	S	30.37	Hap1	Hap3	Unknown
100	RTS 14	Viet Nam	SEA	Indica-II	S	24.86	S	25.93	S	20.01	S	28.04	S	19.22	S	23.08	Hap1	Hap3	Hap2
101	SADU CHO	Korea Rep	EAR	Indica-II	S	27.71	S	29.71	S	30.73	S	31.92	S	25.39	S	25.51	Hap1	Unknown	Unknown
102	SALUMPIKIT::IRTP 4777-C1	Philippines	SER-IRRI	Indica-II	S	33.62	S	33.57	S	28.45	S	30.12	S	29.34	S	32.01	Hap1	Hap3	Hap2
103	SAN DU BAI MI HONG GU::IRGC 59849-1	China	EAS	Indica-II	S	32.83	S	33.64	S	36.98	S	38.17	S	33.96	S	42.82	Hap1	Hap3	Hap3
104	SOM CAU 70 A::IRGC 8227-1	Viet Nam	SEA	Indica-II	S	23.49	S	24.41	S	22.45	S	24.09	S	22.47	S	23.22	Hap3	Hap3	Hap2
105	TAICHUNG NATIVE 1	Taiwan (China)	EAR	Indica-II	R	3.84	S	18	S	21.41	S	16.28	S	15.56	S	16.34	Hap1	Hap3	Hap1
106	TEQING	China	EAS	Indica-II	R	1.17	MS	13.42	MS	14.03	R	1.81	MS	13.68	MS	10.53	Hap3	Hap1	Hap1
107	THAPACHINIYA::IRGC 16234-1	Nepal	SAC	Indica-II	S	33.74	S	32.09	S	30.46	S	31.67	S	31.02	S	31.21	Hap1	Hap3	Hap2
108	TI KU::IRGC 1224-1	China	EAS	Indica-II	S	34.36	S	31.11	S	32.59	S	32.32	S	27.47	S	31.36	Hap1	Hap3	Hap2
109	UBA MURALI::IRGC 25928-1	Bangladesh	SAE	Indica-II	S	26.37	S	28.76	S	22.69	S	28.18	S	20.26	S	23.56	Hap1	Hap3	Unknown
110	XI GU ZAO::IRGC 72360-1	China	EAS	Indica-II	S	22.94	S	23.98	S	22.15	S	25.55	S	20.06	S	28.52	Hap1	Hap3	Hap2
111	XI NUO ZAO::IRGC 68279-1	China	EAS	Indica-II	S	24.27	S	27.36	S	19.7	S	22.78	S	19.52	S	22.45	Hap1	Hap3	Unknown
112	ZAO SHOU 691-11::IRGC 70447-1	China	EAS	Indica-II	R	1.83	MR	8.99	MS	12.31	R	2.74	MS	11.12	MS	11.54	Hap1	Unknown	Unknown
113	ZHENSHAN 97 B	China	EAS	Indica-II	S	30.65	S	32.47	S	25.44	S	30.21	S	26.67	S	27.42	Hap1	Hap3	Hap2
114	ZI GAN NAN GU::IRGC 70468-1	China	EAS	Indica-II	S	26.09	S	27.55	S	21.69	S	29.26	S	22.11	S	25.17	Unknown	Hap3	Hap2
115	17/79/02-005::IRGC 51080-1	Sri Lanka	IOC	Indica-III	MR	7.54	S	23.42	S	18.76	MR	9.05	S	23.06	S	18.77	Hap3	Hap1	Hap1
116	91-385::IRGC 63466-C1	Bhutan	SAE	Indica-III	S	23.93	S	27.92	S	22.51	S	22.26	S	22.54	S	23.54	Hap3	Unknown	Unknown
117	ANGIFOTSY 685::GERVEX 4717-C1	Madagascar	IOC	Indica-III	S	38.23	S	38.29	S	22.64	MS	11.04	S	25.15	S	18.5	Hap3	Hap3	Hap3
118	ARC 15872::IRGC 43249-C1	India	SAC	Indica-III	S	36.66	S	39.89	S	27.97	MR	7.09	S	24.67	S	22.02	Unknown	Hap3	Hap2
119	BADA DHAN::IRGC 26540-1	Bangladesh	SAE	Indica-III	MR	8.59	S	26.91	S	20.87	MR	5.61	S	19.24	S	21.87	Hap3	Hap3	Unknown
120	BADKALAMKATI::IRGC 45011-1	India	SAC	Indica-III	S	26.25	S	36.06	S	21.12	S	25.57	S	22.44	S	19.51	Unknown	Hap3	Hap2
121	BIRAIN 360::IRGC 6550-1	Bangladesh	SAE	Indica-III	S	22.39	S	23.47	S	16.79	MS	11.33	MS	12.45	S	19.13	Unknown	Hap3	Hap2
122	BODOMANO::GERVEX 8343-C1	Madagascar	IOC	Indica-III	S	47.98	S	40.04	S	24.74	MR	7.1	S	24.71	S	32.42	Hap3	Hap3	Unknown
123	BOTRA MAITSO::GERVEX 8389-C1	Madagascar	IOC	Indica-III	S	41.3	S	45.47	S	33.38	S	18.98	S	30	S	38.3	Hap3	Hap3	Hap2
124	BYAT KYAR::IRGC 33004-1	Myanmar	SEA	Indica-III	S	31.49	S	32.51	S	31.11	S	35.26	S	24.13	S	29.66	Hap1	Hap3	Hap2
125	CIMARRON::IRGC 116967-1	Venezuela	SAM	Indica-III	S	25.03	S	23.64	S	17.13	S	22.48	S	18.37	S	22.34	Unknown	Unknown	Unknown
126	CO 18	India	SAC	Indica-III	MR	5.36	S	21.57	S	34.09	S	23.82	S	22.51	S	28.08	Hap1	Hap1	Hap1
127	DA 29 (SR 26 B)::IRGC 25850-1	Bangladesh	SAE	Indica-III	S	34.07	S	32.99	S	24.24	MS	13.72	S	25.04	S	26.93	Hap3	Unknown	Hap2
128	DA 5::IRGC 5855-1	Bangladesh	SAE	Indica-III	S	34.2	S	28.39	MS	14.99	MR	7.4	S	23.96	S	23.13	Hap3	Hap3	Unknown
129	Ea houm::IRGC 12925-1	Laos	SEA	Indica-III	S	28.34	S	29.7	S	28.48	S	19.17	S	22.17	S	21.03	Hap3	Unknown	Hap2
130	FANDRAPOTSY::IRGC 10984-1	Madagascar	IOC	Indica-III	S	32.59	S	32.86	S	24.67	S	15.38	S	22.91	S	20.46	Hap3	Hap3	Unknown
131	GAJPATI::IRGC 58981-1	Nepal	SAC	Indica-III	S	24.54	S	23.98	S	17.65	MR	6.85	S	18.23	S	20.53	Unknown	Hap3	Hap2
132	HAO HOM::IRGC 12931-1	Laos	SEA	Indica-III	R	4	S	15.11	S	18.56	MR	5.64	S	16.91	S	19.89	Hap3	Hap2	Unknown
133	JC 120::IRGC 9178-1	India	SAC	Indica-III	S	30.51	S	32.16	S	21.51	MS	12.22	S	29.76	S	30.52	Hap3	Hap3	Hap2
134	JC 92::IRGC 9176-1	India	SAC	Indica-III	S	25.7	S	22.82	S	21.76	MS	11.28	S	17.18	S	19.78	Hap3	Hap3	Hap2
135	KANNI MURUNGA::IRGC 15432-1	Sri Lanka	IOC	Indica-III	S	33.1	S	36.43	S	25.22	S	19.27	S	22.49	S	31.23	Unknown	Hap1	Hap1
136	KARAYAL::IRGC 51001-1	Sri Lanka	IOC	Indica-III	R	3.01	S	21.83	S	25.92	MR	8.65	S	23.82	S	26.11	Hap3	Hap1	Hap1
137	KIRIMURUNGA::IRGC 15585-1	Sri Lanka	IOC	Indica-III	S	24.64	S	26.56	S	19.39	R	4.87	MS	13.58	S	19.16	Hap3	Unknown	Hap2
138	LAL AMAN::IRGC 46202-1	India	SAC	Indica-III	S	22.27	S	25.31	S	16.12	R	4.73	S	17.8	MS	12.75	Hap3	Hap3	Hap3
139	LALBAJAM::IRGC 49227-1	Bangladesh	SAE	Indica-III	S	25.33	S	27.09	S	20.34	MR	6.88	S	16.44	S	19.57	Hap3	Hap3	Unknown
140	LOHAMBITRO 224::GERVEX 5144-C1	Madagascar	IOC	Indica-III	S	37.5	S	32.54	S	25.74	S	17.5	S	29.04	S	23.5	Hap3	Unknown	Hap2
141	LOKU SAMBA::IRGC 31462-1	Sri Lanka	IOC	Indica-III	S	25.09	S	35.01	S	27.93	MR	9.85	S	19.93	S	21.12	Hap3	Unknown	Hap2
142	MADAEL::IRGC 7722-1	Sri Lanka	IOC	Indica-III	S	28.3	S	25.25	S	19.35	S	20.86	S	24.08	S	24.05	Hap3	Unknown	Hap2
143	MAHADETHE::IRGC 74762-1	India	SAC	Indica-III	S	36.37	S	29.51	S	23.86	S	15.99	S	25.91	S	29.96	Hap3	Hap3	Hap3
144	MOTTA SAMBA::IRGC 36489-1	Sri Lanka	IOC	Indica-III	S	27.34	S	33.3	S	20.48	S	26.94	S	21.31	S	20.28	Hap3	Hap3	Hap2
145	MTU 9::IRGC 7919-1	India	SAC	Indica-III	R	3.59	S	27.26	S	27.65	MS	12.4	S	24.01	S	23.92	Hap3	Hap1	Hap1
146	NCS 130::IRGC 51879-1	India	SAC	Indica-III	S	27.01	S	25.12	S	22.91	MS	10.51	S	23.66	S	22.91	Hap3	Hap3	Hap2
147	NS 113::IRGC 68838-1	Madagascar	IOC	Indica-III	S	35.99	S	30.14	S	19.93	MR	6.58	S	24.98	S	24.99	Hap3	Unknown	Hap2
148	PANAKALI::IRGC 47399-1	Sri Lanka	IOC	Indica-III	S	29.46	S	28.08	S	21.27	S	17.4	S	16.62	S	22.45	Hap3	Unknown	Hap2
149	PERUM KARUPPAN::IRGC 15524-1	Sri Lanka	IOC	Indica-III	R	3.36	S	20.22	S	24.53	MS	11.95	S	21.52	S	22.61	Hap3	Hap1	Hap1
150	POKKALI::IRGC 108921-C1	India	SAC	Indica-III	S	23.73	S	25.14	S	18.06	MR	5.46	S	19.73	S	21.22	Hap3	Hap3	Hap2
151	PTB 9::IRGC 6274-1	India	SAC	Indica-III	S	23.5	S	27.22	S	24.75	S	27.53	S	20.83	S	23.59	Hap1	Hap3	Hap2
152	RACE::IRGC 15706-1	Sri Lanka	IOC	Indica-III	R	2.59	S	28.93	S	23.49	MS	10.88	S	23.82	S	20.74	Hap3	Hap1	Hap1
153	RATHUWEE::IRGC 8952-1	Sri Lanka	IOC	Indica-III	S	37.86	S	30.65	S	22.46	MS	11.97	S	22.77	S	26.1	Unknown	Hap3	Hap2
154	RAY JAZAYKAYZ::IRGC 62181-1	Bhutan	SAE	Indica-III	S	17.59	S	19.62	MS	14.22	S	21.36	S	17.86	S	15.69	Hap1	Hap3	Hap2
155	ROJOFOTSY 693::GERVEX 8407-C1	Madagascar	IOC	Indica-III	S	30.66	S	35.04	S	22.56	MS	10.18	S	25.75	S	33.91	Unknown	Unknown	Unknown
156	ROJOMENA 1034::GERVEX 8412-C1	Madagascar	IOC	Indica-III	S	39.58	S	37.99	S	26.18	MS	10.54	S	31.65	S	24.08	Unknown	Hap3	Hap2
157	RTS 5::IRGC 8233-1	Viet Nam	SEA	Indica-III	MS	11.2	MS	10.07	MR	6.88	MR	8.32	MR	9.09	MS	10.92	Hap2	Hap3	Hap3
158	RUZZ (HABUR)::IRGC 55679-1	Iran	WAS	Indica-III	S	40.93	S	34.91	S	24.57	MS	12.11	S	34.56	S	23.75	Unknown	Unknown	Hap2
159	SADA DANGA BORO::IRGC 77298-1	Bangladesh	SAE	Indica-III	S	17.53	MS	14.18	MS	11.31	MR	9.16	MS	13.2	MR	9.08	Hap1	Hap2	Hap2
160	SOMIMADAMO::IRGC 69044-1	Madagascar	IOC	Indica-III	S	32.52	S	35.68	S	25.34	MR	6.9	S	26.05	S	29.62	Hap3	Hap3	Hap3
161	SOMIZY::GERVEX 8419-C1	Madagascar	IOC	Indica-III	S	22.82	S	31.25	MS	12.21	MR	5.32	S	20.25	S	17.91	Unknown	Hap3	Hap2
162	TD 25::IRGC 9146-1	Thailand	SEA	Indica-III	S	28.83	S	23.46	S	24.51	S	24.62	S	19.46	S	22.66	Hap1	Hap3	Unknown
163	TELOVOLANA::IRGC 69969-1	Madagascar	IOC	Indica-III	S	28.1	S	29.22	S	17.74	MR	8.99	S	20.46	S	18.97	Hap3	Hap1	Hap2
164	TOKAMBANY 663::GERVEX 8358-C1	Madagascar	IOC	Indica-III	S	43.07	S	40.63	S	25.01	MR	8.06	S	28.12	S	27.19	Unknown	Hap3	Hap3
165	TOKAMBANY 669::GERVEX 8406-C1	Madagascar	IOC	Indica-III	S	30.88	S	28.87	S	27.56	MS	11.48	S	19.41	S	29.87	Hap3	Unknown	Unknown
166	TSIAMPOETRY::IRGC 77902-1	Madagascar	IOC	Indica-III	S	39.61	S	36.5	S	29.4	S	18.06	S	32.63	S	30.63	Hap3	Hap3	Hap2
167	TSIPALA FOTSY 1883::GERVEX 5387-C1	Madagascar	IOC	Indica-III	S	46.59	S	44.34	S	30.91	MR	8.72	S	32.2	S	33.66	Hap3	Unknown	Hap3
168	TSIPALA MENA::IRGC 69977-1	Madagascar	IOC	Indica-III	S	44.42	S	37.42	S	27.03	MR	7.32	S	31.69	S	26.86	Unknown	Hap3	Hap2
169	UP 1537::IRGC 70490-1	Colombia	SAM	Indica-III	R	3.03	S	18.28	S	19.17	R	4.27	S	18.96	S	23.24	Unknown	Unknown	Hap1
170	VARY VATO 154::GERVEX 5429-C1	Madagascar	IOC	Indica-III	S	37.67	S	32.54	S	23.71	MR	7.58	S	27.59	S	22.92	Unknown	Hap3	Hap2
171	VARY VATO MENAHODITRA::IRGC 69111-1	Madagascar	IOC	Indica-III	S	33.31	S	32.3	S	21.52	MR	8.19	S	20.48	S	24.88	Unknown	Hap3	Hap2
172	ZS 4::IRGC 56707-1	Zambia	EAF	Indica-III	S	37.04	S	33.14	S	31.62	MR	9.85	S	27.97	S	42.79	Unknown	Unknown	Hap2
a Grouping based on principal component, phylogenetic and population structure analysis using 45,311 SNPs
b LL < 5 cm, 5 cm ≤ LL < 10 cm, 10 cm ≤ LL < 15 cm, and LL ≥ 15 cm represented resistant (R), moderately resistant (MR), moderately susceptible (MS), and susceptible (S) levels, respectively
c LL indicates mean lesion length of each accession
d Bold font indicates the resistant haplotype
