# Supplementary material for: Genome-wide association analysis identifies resistance loci for bacterial blight in a diverse collection of indica rice germplasm
Source: PLoS One. 2017 Mar 29;12(3):e0174598. doi: 10.1371/journal.pone.0174598 (PMC5371361; doi:10.1371/journal.pone.0174598)
Supplement: S2 Table — (XLSX) [file pone.0174598.s004.xlsx]

## Sheet: Sheet1
S2 Table. All 121 significant association signals for three Xanthomonas oryzae pv. oryzae races.
Xoo races	Chromosome	Position (MSU7)	SNP ID	p value in whole panel	p value in the panel without admixed accessions	Annotation (MSU 7.0)		Major allele	Minor allele	MAF	Gene ID	Annotation
P6	2	24824096	rs2_24824096	2.40519e-06		intergenic_region	MODIFIER	A	G	0.3562	LOC_Os02g41450-LOC_Os02g41460	LOC_Os02g41450|no apical meristem protein, putative, expressed	LOC_Os02g41460|DUF640 domain containing protein, putative, expressed
P9a	3	18869855	rs3_18869855	9.76637e-09		intergenic_region	MODIFIER	T	C	0.2669	LOC_Os03g33000-LOC_Os03g33010	LOC_Os03g33000|retrotransposon, putative, centromere-specific	LOC_Os03g33010|retrotransposon protein, putative, unclassified, expressed
P1	3	25435285	rs3_25435285	4.84757e-15	9.64445e-09	intergenic_region	MODIFIER	T	C	0.3079	LOC_Os03g45050-LOC_Os03g45070	LOC_Os03g45050|retrotransposon protein, putative, Ty3-gypsy subclass, expressed	LOC_Os03g45070|retrotransposon protein, putative, Ty3-gypsy subclass, expressed
P9a	6	16516767	rs6_16516767	7.48746e-10		synonymous_variant	LOW	G	A	0.4444	LOC_Os06g28980	LOC_Os06g28980|retrotransposon protein, putative, unclassified, expressed
P9a	7	2727846	rs7_2727846	5.30432e-10		intergenic_region	MODIFIER	G	A	0.3553	LOC_Os07g05700-LOC_Os07g05710	LOC_Os07g05700|expressed protein	LOC_Os07g05710|expressed protein
P9a	7	6376395	rs7_6376395	8.99377e-12	4.26957e-07	Promoter_upstream_gene_variant	MODIFIER	A	T	0.3654	LOC_Os07g11560	LOC_Os07g11560|expressed protein
P9a	8	3317110	rs8_3317110	3.47695e-12	9.42185e-08	synonymous_variant	LOW	T	C	0.4371	LOC_Os08g06070	LOC_Os08g06070|ELF7, putative, expressed
P9a	8	3317231	rs8_3317231	3.2551e-12	2.16757e-09	intron_variant	MODIFIER	T	G	0.4382	LOC_Os08g06070	LOC_Os08g06070|ELF7, putative, expressed
P9a	8	3317547	rs8_3317547	2.04958e-10		intron_variant	MODIFIER	G	A	0.3867	LOC_Os08g06070	LOC_Os08g06070|ELF7, putative, expressed
P9a	8	4873998	rs8_4873998	3.64517e-08		intron_variant	MODIFIER	A	G	0.2879	LOC_Os08g08460	LOC_Os08g08460|retrotransposon protein, putative, Ty3-gypsy subclass, expressed
P1	8	9671192	rs8_9671192	4.18948e-08		synonymous_variant	LOW	G	A	0.4968	LOC_Os08g15880	LOC_Os08g15880|NBS-LRR disease resistance protein, putative, expressed
P9a	9	3480616	rs9_3480616	1.14122e-09		intergenic_region	MODIFIER	A	G	0.234	LOC_Os09g07120-LOC_Os09g07130	LOC_Os09g07120|DNA-directed RNA polymerase 1B, mitochondrial precursor, putative, expressed	LOC_Os09g07130|retrotransposon protein, putative, unclassified, expressed
P9a	9	10293130	rs9_10293130	3.58234e-11	8.65766e-09	intergenic_region	MODIFIER	G	A	0.3669	LOC_Os09g16850-LOC_Os09g16860	LOC_Os09g16850|A3-BTB1 - Bric-a-Brac, Tramtrack, Broad Complex BTB domain with A3 subfamily conserved sequence, expressed	LOC_Os09g16860|retrotransposon protein, putative, unclassified, expressed
P1	10	9711424	rs10_9711424	4.27361e-08		intergenic_region	MODIFIER	G	A	0.2067	LOC_Os10g19050-LOC_Os10g19064	LOC_Os10g19050|expressed protein	LOC_Os10g19064|retrotransposon protein, putative, Ty1-copia subclass
P1	11	23821163	rs11_23821163	1.80026e-10		intergenic_region	MODIFIER	G	A	0.3459	LOC_Os11g39960-LOC_Os11g39990	LOC_Os11g39960|expressed protein	LOC_Os11g39990|patatin, putative, expressed
P1	11	24705745	rs11_24705745	2.9228e-07		intergenic_region	MODIFIER	A	T	0.4132	LOC_Os11g41190-LOC_Os11g41210	LOC_Os11g41190|retrotransposon protein, putative, unclassified, expressed	LOC_Os11g41210|disease resistance protein RPM1, putative, expressed
P1	11	25707465	rs11_25707465	7.26412e-08		Promoter_upstream_gene_variant	MODIFIER	C	T	0.1986	LOC_Os11g42680	LOC_Os11g42680|NBS-LRR type disease resistance protein, putative
P1	11	25803469	rs11_25803469	8.13699e-08		intron_variant	MODIFIER	G	A	0.1948	LOC_Os11g42840	LOC_Os11g42840|expressed protein
P1	11	26108432	rs11_26108432	2.7661e-11		intergenic_region	MODIFIER	G	A	0.2903	LOC_Os11g43270-LOC_Os11g43280	LOC_Os11g43270|retrotransposon protein, putative, Ty3-gypsy subclass, expressed	LOC_Os11g43280|transposon protein, putative, CACTA, En/Spm sub-class
P1	11	27252984	rs11_27252984	1.38615e-07		Promoter_upstream_gene_variant	MODIFIER	C	T	0.2289	LOC_Os11g45030	LOC_Os11g45030|expressed protein
P1	11	27331273	rs11_27331273	1.27132e-07		Promoter_upstream_gene_variant	MODIFIER	G	A	0.3942	LOC_Os11g45150	LOC_Os11g45150|expressed protein
P1	11	27381710	rs11_27381710	1.13973e-07		synonymous_variant	LOW	A	G	0.2572	LOC_Os11g45240	LOC_Os11g45240|retrotransposon protein, putative, Ty3-gypsy subclass, expressed
P1	11	27388673	rs11_27388673	2.26353e-08		Promoter_upstream_gene_variant	MODIFIER	C	A	0.323	LOC_Os11g45250	LOC_Os11g45250|ribonucleases P/MRP protein subunit POP1 containing protein, expressed
P1	11	27412501	rs11_27412501	2.40461e-07		missense_variant	MODERATE	C	G	0.2618	LOC_Os11g45295	LOC_Os11g45295|retrotransposon protein, putative, unclassified, expressed
P1	11	27440642	rs11_27440642	1.61452e-07		Promoter_upstream_gene_variant	MODIFIER	C	T	0.2457	LOC_Os11g45370	LOC_Os11g45370|expressed protein
P1	11	27564459	rs11_27564459	4.26976e-08		intron_variant	MODIFIER	C	T	0.2337	LOC_Os11g45530	LOC_Os11g45530|transposon protein, putative, unclassified, expressed
P1	11	27574224	rs11_27574224	1.08226e-09	2.54455e-07	Promoter_upstream_gene_variant	MODIFIER	A	G	0.2605	LOC_Os11g45540	LOC_Os11g45540|TKL_IRAK_DUF26-lh.11 - DUF26 kinases have homology to DUF26 containing loci, expressed
P1	11	27584500	rs11_27584500	2.97908e-09		stop_gained	HIGH	G	A	0.2529	LOC_Os11g45580	LOC_Os11g45580|embryogenesis transmembrane protein, putative, expressed
P1	11	27585271	rs11_27585271	1.34454e-07		missense_variant	MODERATE	C	T	0.2412	LOC_Os11g45580	LOC_Os11g45580|embryogenesis transmembrane protein, putative, expressed
P1	11	27606210	rs11_27606210	8.6984e-08		intron_variant	MODIFIER	T	C	0.1341	LOC_Os11g45620	LOC_Os11g45620|rust-resistance protein Lr21, putative, expressed
P1	11	27643334	rs11_27643334	2.63917e-08		intergenic_region	MODIFIER	A	T	0.2353	LOC_Os11g45690-LOC_Os11g45710	LOC_Os11g45690|transposon protein, putative, unclassified, expressed	LOC_Os11g45710|Os11bglu36 SFR2 homologue, expressed
P1	11	27837134	rs11_27837134	2.96885e-09	3.71918e-07	intergenic_region	MODIFIER	T	C	0.2007	LOC_Os11g45990-LOC_Os11g46000	LOC_Os11g45990|von Willebrand factor type A domain containing protein, putative, expressed	LOC_Os11g46000|von Willebrand factor type A domain containing protein, putative, expressed
P1	11	27845457	rs11_27845457	8.25247e-13	1.8353e-08	3_prime_UTR_variant	MODIFIER	A	G	0.3311	LOC_Os11g46000	LOC_Os11g46000|von Willebrand factor type A domain containing protein, putative, expressed
P1	11	28123278	rs11_28123278	2.61071e-10		intergenic_region	MODIFIER	T	A	0.2486	LOC_Os11g46860-LOC_Os11g46870	LOC_Os11g46860|wall-associated receptor kinase-like 4 precursor, putative, expressed	LOC_Os11g46870|protein kinase, putative, expressed
P1	11	28142810	rs11_28142810	2.22912e-15	5.01268e-08	missense_variant	MODERATE	G	A	0.3038	LOC_Os11g46870	LOC_Os11g46870|protein kinase, putative, expressed
P1	11	28224697	rs11_28224697	1.10403e-07		synonymous_variant	LOW	C	T	0.2857	LOC_Os11g46960	LOC_Os11g46960|receptor-like protein kinase precursor, putative, expressed
P1	11	28225235	rs11_28225235	3.42003e-13	1.19603e-07	intron_variant	MODIFIER	C	A	0.275	LOC_Os11g46960	LOC_Os11g46960|receptor-like protein kinase precursor, putative, expressed
P1	11	28280859	rs11_28280859	1.10499e-13	1.56926e-07	intergenic_region	MODIFIER	G	A	0.2887	LOC_Os11g47070-LOC_Os11g47080	LOC_Os11g47070|transposon protein, putative, CACTA, En/Spm sub-class, expressed	LOC_Os11g47080|transposon protein, putative, CACTA, En/Spm sub-class
P1	11	28341344	rs11_28341344	2.93651e-12		synonymous_variant	LOW	C	T	0.3169	LOC_Os11g47130	LOC_Os11g47130|protein transporter, putative, expressed
P1	11	28345844	rs11_28345844	1.32081e-11		missense_variant	MODERATE	T	C	0.3333	LOC_Os11g47130	LOC_Os11g47130|protein transporter, putative, expressed
P1	11	28366034	rs11_28366034	2.49065e-12	1.2121e-07	missense_variant	MODERATE	G	A	0.297	LOC_Os11g47150	LOC_Os11g47150|OsWAK122 - OsWAK receptor-like protein kinase, expressed
P1	11	28369539	rs11_28369539	7.81426e-08		synonymous_variant	LOW	G	A	0.2703	LOC_Os11g47150	LOC_Os11g47150|OsWAK122 - OsWAK receptor-like protein kinase, expressed
P1	11	28436056	rs11_28436056	3.82395e-08		synonymous_variant	LOW	G	A	0.4936	LOC_Os11g47290	LOC_Os11g47290|receptor kinase, putative, expressed
P6	11	28436056	rs11_28436056	1.8896e-06		synonymous_variant	LOW	G	A	0.4936	LOC_Os11g47290	LOC_Os11g47290|receptor kinase, putative, expressed
P1	11	28436365	rs11_28436365	2.64756e-10		synonymous_variant	LOW	G	A	0.3221	LOC_Os11g47290	LOC_Os11g47290|receptor kinase, putative, expressed
P1	11	28436928	rs11_28436928	1.63196e-08		missense_variant	MODERATE	T	A	0.281	LOC_Os11g47290	LOC_Os11g47290|receptor kinase, putative, expressed
P1	11	28437434	rs11_28437434	1.28108e-14	6.32288e-08	missense_variant	MODERATE	A	G	0.2965	LOC_Os11g47290	LOC_Os11g47290|receptor kinase, putative, expressed
P1	11	28437571	rs11_28437571	2.16991e-08		synonymous_variant	LOW	A	G	0.3133	LOC_Os11g47290	LOC_Os11g47290|receptor kinase, putative, expressed
P1	11	28437976	rs11_28437976	1.70358e-07		synonymous_variant	LOW	C	T	0.3425	LOC_Os11g47290	LOC_Os11g47290|receptor kinase, putative, expressed
P1	11	28451456	rs11_28451456	2.59549e-09		missense_variant	MODERATE	G	T	0.3148	LOC_Os11g47310	LOC_Os11g47310|receptor kinase-like protein, identical, putative, expressed
P1	11	28452004	rs11_28452004	2.02098e-10		synonymous_variant	LOW	G	A	0.3688	LOC_Os11g47310	LOC_Os11g47310|receptor kinase-like protein, identical, putative, expressed
P1	11	28452904	rs11_28452904	2.68309e-09		missense_variant	MODERATE	T	G	0.3656	LOC_Os11g47310	LOC_Os11g47310|receptor kinase-like protein, identical, putative, expressed
P1	11	28464846	rs11_28464846	2.55034e-12		synonymous_variant	LOW	G	A	0.3132	LOC_Os11g47320	LOC_Os11g47320|protein transporter, putative, expressed
P1	11	28466356	rs11_28466356	2.55034e-12		synonymous_variant	LOW	T	C	0.3132	LOC_Os11g47320	LOC_Os11g47320|protein transporter, putative, expressed
P1	11	28466754	rs11_28466754	1.98079e-10		intron_variant	MODIFIER	T	C	0.3766	LOC_Os11g47320	LOC_Os11g47320|protein transporter, putative, expressed
P1	11	28467988	rs11_28467988	6.32998e-11		intron_variant	MODIFIER	C	T	0.3772	LOC_Os11g47320	LOC_Os11g47320|protein transporter, putative, expressed
P1	11	28475970	rs11_28475970	1.15308e-13	1.98636e-07	synonymous_variant	LOW	G	A	0.3024	LOC_Os11g47330	LOC_Os11g47330|ATP-grasp domain containing protein, expressed
P1	11	28478394	rs11_28478394	2.83794e-12		intergenic_region	MODIFIER	G	A	0.3681	LOC_Os11g47330-LOC_Os11g47350	LOC_Os11g47330|ATP-grasp domain containing protein, expressed	LOC_Os11g47350|beta-D-xylosidase, putative, expressed
P1	11	28481632	rs11_28481632	1.24845e-08		intergenic_region	MODIFIER	T	A	0.2169	LOC_Os11g47330-LOC_Os11g47350	LOC_Os11g47330|ATP-grasp domain containing protein, expressed	LOC_Os11g47350|beta-D-xylosidase, putative, expressed
P1	11	28653791	rs11_28653791	3.03384e-10		5_prime_UTR_variant	MODIFIER	A	G	0.2615	LOC_Os11g47447	LOC_Os11g47447|stripe rust resistance protein Yr10, putative, expressed
P1	11	28653977	rs11_28653977	4.08739e-09		5_prime_UTR_premature_start_codon_gain_variant	MODIFIER	C	G	0.4702	LOC_Os11g47447	LOC_Os11g47447|stripe rust resistance protein Yr10, putative, expressed
P1	11	28702274	rs11_28702274	1.30774e-07		intergenic_region	MODIFIER	T	A	0.4942	LOC_Os11g47440-LOC_Os11g47460	LOC_Os11g47440|expressed protein	LOC_Os11g47460|MYB family transcription factor, putative, expressed
P1	11	28704769	rs11_28704769	2.89935e-07		synonymous_variant	LOW	G	T	0.4383	LOC_Os11g47460	LOC_Os11g47460|MYB family transcription factor, putative, expressed
P9a	12	16502066	rs12_16502066	1.3087e-10	1.22694e-07	intron_variant	MODIFIER	C	T	0.3642	LOC_Os12g27994	LOC_Os12g27994|expressed protein
P9a	12	16538158	rs12_16538158	9.44402e-12	6.11077e-08	synonymous_variant	LOW	G	A	0.3626	LOC_Os12g28040	LOC_Os12g28040|NBS-LRR disease resistance protein, putative, expressed
P9a	12	16600008	rs12_16600008	1.90577e-10		intergenic_region	MODIFIER	A	T	0.3446	LOC_Os12g28110-LOC_Os12g28137	LOC_Os12g28110|expressed protein	LOC_Os12g28137|ATPase 3, putative, expressed
P9a	12	17014395	rs12_17014395	2.27515e-10	7.35865e-09	intergenic_region	MODIFIER	G	A	0.408	LOC_Os12g28770-LOC_Os12g28780	LOC_Os12g28770|POEI19 - Pollen Ole e I allergen and extensin family protein precursor, expressed	LOC_Os12g28780|expressed protein
P9a	12	17021219	rs12_17021219	1.66023e-10	6.88325e-09	Promoter_upstream_gene_variant	MODIFIER	C	G	0.4335	LOC_Os12g28790	LOC_Os12g28790|expressed protein
P9a	12	17065291	rs12_17065291	3.01072e-07		missense_variant	MODERATE	T	C	0.3187	LOC_Os12g28870	LOC_Os12g28870|expressed protein
P9a	12	17071174	rs12_17071174	3.93218e-08		missense_variant	MODERATE	A	G	0.2982	LOC_Os12g28880	LOC_Os12g28880|LTPL110 - Protease inhibitor/seed storage/LTP family protein precursor, putative, expressed
P9a	12	17072470	rs12_17072470	6.49084e-08		intergenic_region	MODIFIER	G	C	0.3129	LOC_Os12g28880-LOC_Os12g28890	LOC_Os12g28880|LTPL110 - Protease inhibitor/seed storage/LTP family protein precursor, putative, expressed	LOC_Os12g28890|retrotransposon protein, putative, unclassified, expressed
P9a	12	17179988	rs12_17179988	2.60376e-07		intergenic_region	MODIFIER	T	C	0.2672	LOC_Os12g29020-LOC_Os12g29030	LOC_Os12g29020|retrotransposon protein, putative, Ty3-gypsy subclass, expressed	LOC_Os12g29030|retrotransposon protein, putative, unclassified, expressed
P9a	12	17180061	rs12_17180061	7.24988e-09		intergenic_region	MODIFIER	C	A	0.3266	LOC_Os12g29020-LOC_Os12g29030	LOC_Os12g29020|retrotransposon protein, putative, Ty3-gypsy subclass, expressed	LOC_Os12g29030|retrotransposon protein, putative, unclassified, expressed
P9a	12	17217994	rs12_17217994	2.98007e-07		missense_variant	MODERATE	A	T	0.2857	LOC_Os12g29070	LOC_Os12g29070|retrotransposon protein, putative, Ty3-gypsy subclass, expressed
P9a	12	17218553	rs12_17218553	6.40885e-09		synonymous_variant	LOW	A	G	0.2957	LOC_Os12g29070	LOC_Os12g29070|retrotransposon protein, putative, Ty3-gypsy subclass, expressed
P9a	12	17221302	rs12_17221302	1.78028e-10		stop_gained	HIGH	C	T	0.3355	LOC_Os12g29070	LOC_Os12g29070|retrotransposon protein, putative, Ty3-gypsy subclass, expressed
P9a	12	17260244	rs12_17260244	1.94634e-12	3.66126e-08	synonymous_variant	LOW	G	A	0.4224	LOC_Os12g29150	LOC_Os12g29150|retrotransposon protein, putative, Ty3-gypsy subclass, expressed
P9a	12	17273010	rs12_17273010	6.846e-10	1.59331e-07	Promoter_upstream_gene_variant	MODIFIER	A	T	0.4968	LOC_Os12g29170	LOC_Os12g29170|expressed protein
P9a	12	17275272	rs12_17275272	4.60499e-15	3.9073e-10	intergenic_region	MODIFIER	G	A	0.4386	LOC_Os12g29170-LOC_Os12g29180	LOC_Os12g29170|expressed protein	LOC_Os12g29180|expressed protein
P9a	12	17280131	rs12_17280131	3.75814e-13	1.56067e-09	intergenic_region	MODIFIER	A	G	0.4882	LOC_Os12g29190-LOC_Os12g29200	LOC_Os12g29190|retrotransposon protein, putative, Ty3-gypsy subclass, expressed	LOC_Os12g29200|retrotransposon protein, putative, Ty3-gypsy subclass, expressed
P9a	12	17280839	rs12_17280839	7.91732e-14	5.82906e-09	intergenic_region	MODIFIER	A	G	0.4969	LOC_Os12g29190-LOC_Os12g29200	LOC_Os12g29190|retrotransposon protein, putative, Ty3-gypsy subclass, expressed	LOC_Os12g29200|retrotransposon protein, putative, Ty3-gypsy subclass, expressed
P9a	12	17281256	rs12_17281256	1.0292e-08		intergenic_region	MODIFIER	G	A	0.3893	LOC_Os12g29190-LOC_Os12g29200	LOC_Os12g29190|retrotransposon protein, putative, Ty3-gypsy subclass, expressed	LOC_Os12g29200|retrotransposon protein, putative, Ty3-gypsy subclass, expressed
P9a	12	17281388	rs12_17281388	1.16437e-13	2.43139e-10	intergenic_region	MODIFIER	G	C	0.4731	LOC_Os12g29190-LOC_Os12g29200	LOC_Os12g29190|retrotransposon protein, putative, Ty3-gypsy subclass, expressed	LOC_Os12g29200|retrotransposon protein, putative, Ty3-gypsy subclass, expressed
P9a	12	17282904	rs12_17282904	2.60376e-07		Promoter_upstream_gene_variant	MODIFIER	C	G	0.2672	LOC_Os12g29190	LOC_Os12g29190|retrotransposon protein, putative, Ty3-gypsy subclass, expressed
P9a	12	17294741	rs12_17294741	1.14306e-13	8.97975e-11	Promoter_upstream_gene_variant	MODIFIER	G	A	0.4425	LOC_Os12g29200	LOC_Os12g29200|retrotransposon protein, putative, Ty3-gypsy subclass, expressed
P9a	12	17295439	rs12_17295439	3.95244e-11	1.67478e-07	intergenic_region	MODIFIER	C	T	0.4706	LOC_Os12g29200-LOC_Os12g29220	LOC_Os12g29200|retrotransposon protein, putative, Ty3-gypsy subclass, expressed	LOC_Os12g29220|nodulin MtN3 family protein, putative, expressed
P9a	12	17295850	rs12_17295850	5.39336e-12	1.63499e-09	intergenic_region	MODIFIER	C	T	0.4624	LOC_Os12g29200-LOC_Os12g29220	LOC_Os12g29200|retrotransposon protein, putative, Ty3-gypsy subclass, expressed	LOC_Os12g29220|nodulin MtN3 family protein, putative, expressed
P9a	12	17298374	rs12_17298374	1.54126e-07		intergenic_region	MODIFIER	C	A	0.4255	LOC_Os12g29200-LOC_Os12g29220	LOC_Os12g29200|retrotransposon protein, putative, Ty3-gypsy subclass, expressed	LOC_Os12g29220|nodulin MtN3 family protein, putative, expressed
P9a	12	17299718	rs12_17299718	3.29878e-12	4.4842e-09	intergenic_region	MODIFIER	C	T	0.4276	LOC_Os12g29200-LOC_Os12g29220	LOC_Os12g29200|retrotransposon protein, putative, Ty3-gypsy subclass, expressed	LOC_Os12g29220|nodulin MtN3 family protein, putative, expressed
P9a	12	17301391	rs12_17301391	1.52934e-11	3.28451e-09	intergenic_region	MODIFIER	C	T	0.4738	LOC_Os12g29200-LOC_Os12g29220	LOC_Os12g29200|retrotransposon protein, putative, Ty3-gypsy subclass, expressed	LOC_Os12g29220|nodulin MtN3 family protein, putative, expressed
P9a	12	17302227	rs12_17302227	1.98411e-11	1.64431e-09	3_prime_UTR_variant	MODIFIER	G	A	0.4676	LOC_Os12g29220	LOC_Os12g29220|nodulin MtN3 family protein, putative, expressed
P9a	12	17304146	rs12_17304146	1.13835e-11	2.76201e-09	intron_variant	MODIFIER	A	C	0.4731	LOC_Os12g29220	LOC_Os12g29220|nodulin MtN3 family protein, putative, expressed
P9a	12	17304839	rs12_17304839	1.81053e-12	7.38479e-10	intron_variant	MODIFIER	A	G	0.4615	LOC_Os12g29220	LOC_Os12g29220|nodulin MtN3 family protein, putative, expressed
P9a	12	17310293	rs12_17310293	1.89251e-07		intergenic_region	MODIFIER	T	A	0.2692	LOC_Os12g29220-LOC_Os12g29230	LOC_Os12g29220|nodulin MtN3 family protein, putative, expressed	LOC_Os12g29230|transposon protein, putative, CACTA, En/Spm sub-class, expressed
P9a	12	17333989	rs12_17333989	2.59884e-12		intergenic_region	MODIFIER	T	C	0.4839	LOC_Os12g29250-LOC_Os12g29280	LOC_Os12g29250|transposon protein, putative, CACTA, En/Spm sub-class, expressed	LOC_Os12g29280|disease resistance protein RGA3, putative, expressed
P9a	12	17338349	rs12_17338349	8.54249e-14	2.5398e-09	intergenic_region	MODIFIER	G	A	0.4554	LOC_Os12g29250-LOC_Os12g29280	LOC_Os12g29250|transposon protein, putative, CACTA, En/Spm sub-class, expressed	LOC_Os12g29280|disease resistance protein RGA3, putative, expressed
P9a	12	17348991	rs12_17348991	1.28566e-08		intergenic_region	MODIFIER	C	A	0.4119	LOC_Os12g29250-LOC_Os12g29280	LOC_Os12g29250|transposon protein, putative, CACTA, En/Spm sub-class, expressed	LOC_Os12g29280|disease resistance protein RGA3, putative, expressed
P9a	12	17349754	rs12_17349754	4.67673e-11	2.48519e-09	intergenic_region	MODIFIER	T	C	0.4745	LOC_Os12g29250-LOC_Os12g29280	LOC_Os12g29250|transposon protein, putative, CACTA, En/Spm sub-class, expressed	LOC_Os12g29280|disease resistance protein RGA3, putative, expressed
P9a	12	17355153	rs12_17355153	5.07517e-08		synonymous_variant	LOW	G	T	0.3182	LOC_Os12g29280	LOC_Os12g29280|disease resistance protein RGA3, putative, expressed
P9a	12	17356252	rs12_17356252	3.17241e-11	4.72588e-09	synonymous_variant	LOW	T	C	0.4798	LOC_Os12g29280	LOC_Os12g29280|disease resistance protein RGA3, putative, expressed
P9a	12	17356940	rs12_17356940	4.41318e-11	3.27649e-09	synonymous_variant	LOW	T	C	0.4878	LOC_Os12g29280	LOC_Os12g29280|disease resistance protein RGA3, putative, expressed
P9a	12	17357217	rs12_17357217	2.83605e-08		synonymous_variant	LOW	T	A	0.4641	LOC_Os12g29280	LOC_Os12g29280|disease resistance protein RGA3, putative, expressed
P9a	12	17357673	rs12_17357673	3.98714e-12	2.50348e-09	intergenic_region	MODIFIER	T	G	0.4594	LOC_Os12g29280-LOC_Os12g29290	LOC_Os12g29280|disease resistance protein RGA3, putative, expressed	LOC_Os12g29290|disease resistance protein RGA3, putative, expressed
P9a	12	17364328	rs12_17364328	2.42457e-11	1.4185e-08	synonymous_variant	LOW	C	G	0.472	LOC_Os12g29290	LOC_Os12g29290|disease resistance protein RGA3, putative, expressed
P9a	12	17378729	rs12_17378729	1.0377e-07		synonymous_variant	LOW	C	T	0.4572	LOC_Os12g29320	LOC_Os12g29320|expressed protein
P9a	12	17383901	rs12_17383901	3.67188e-15	2.0795e-13	intergenic_region	MODIFIER	G	T	0.4337	LOC_Os12g29320-LOC_Os12g29330	LOC_Os12g29320|expressed protein	LOC_Os12g29330|no apical meristem protein, putative, expressed
P9a	12	17394290	rs12_17394290	6.87983e-08		intergenic_region	MODIFIER	A	C	0.4882	LOC_Os12g29330-LOC_Os12g29340	LOC_Os12g29330|no apical meristem protein, putative, expressed	LOC_Os12g29340|expressed protein
P9a	12	17405012	rs12_17405012	1.9562e-09	8.59025e-08	intergenic_region	MODIFIER	C	A	0.3916	LOC_Os12g29330-LOC_Os12g29340	LOC_Os12g29330|no apical meristem protein, putative, expressed	LOC_Os12g29340|expressed protein
P9a	12	17422586	rs12_17422586	2.76076e-11		intron_variant	MODIFIER	C	G	0.4428	LOC_Os12g29350	LOC_Os12g29350|ATP binding protein, putative, expressed
P9a	12	17426590	rs12_17426590	1.96006e-11	1.36277e-08	Promoter_upstream_gene_variant	MODIFIER	C	T	0.3994	LOC_Os12g29350	LOC_Os12g29350|ATP binding protein, putative, expressed
P9a	12	17437508	rs12_17437508	3.54717e-12	6.13074e-09	intergenic_region	MODIFIER	G	A	0.4133	LOC_Os12g29360-LOC_Os12g29370	LOC_Os12g29360|retrotransposon protein, putative, unclassified, expressed	LOC_Os12g29370|ZmEBE-1 protein, putative, expressed
P9a	12	17496146	rs12_17496146	2.01109e-08	1.79497e-07	intergenic_region	MODIFIER	C	A	0.4088	LOC_Os12g29440-LOC_Os12g29450	LOC_Os12g29440|retrotransposon, putative, centromere-specific	LOC_Os12g29450|retrotransposon protein, putative, LINE subclass, expressed
P9a	12	17498681	rs12_17498681	6.20377e-08		intron_variant	MODIFIER	G	C	0.4971	LOC_Os12g29450	LOC_Os12g29450|retrotransposon protein, putative, LINE subclass, expressed
P9a	12	17499765	rs12_17499765	1.97027e-07		missense_variant	MODERATE	A	G	0.4852	LOC_Os12g29450	LOC_Os12g29450|retrotransposon protein, putative, LINE subclass, expressed
P9a	12	17501621	rs12_17501621	1.43838e-07		Promoter_upstream_gene_variant	MODIFIER	A	G	0.4812	LOC_Os12g29450	LOC_Os12g29450|retrotransposon protein, putative, LINE subclass, expressed
P9a	12	17511648	rs12_17511648	1.50757e-07		Promoter_upstream_gene_variant	MODIFIER	G	C	0.2938	LOC_Os12g29470	LOC_Os12g29470|hypothetical protein
P9a	12	17512581	rs12_17512581	9.85095e-08		synonymous_variant	LOW	G	T	0.4942	LOC_Os12g29470	LOC_Os12g29470|hypothetical protein
P9a	12	17519908	rs12_17519908	8.60154e-08		intergenic_region	MODIFIER	G	T	0.4971	LOC_Os12g29480-LOC_Os12g29500	LOC_Os12g29480|SAM domain containing protein, putative, expressed	LOC_Os12g29500|expressed protein
P9a	12	17523485	rs12_17523485	2.43134e-08		intergenic_region	MODIFIER	G	A	0.453	LOC_Os12g29480-LOC_Os12g29500	LOC_Os12g29480|SAM domain containing protein, putative, expressed	LOC_Os12g29500|expressed protein
P9a	12	17524904	rs12_17524904	1.60703e-07		intergenic_region	MODIFIER	T	C	0.4737	LOC_Os12g29480-LOC_Os12g29500	LOC_Os12g29480|SAM domain containing protein, putative, expressed	LOC_Os12g29500|expressed protein
P9a	12	17531046	rs12_17531046	5.30719e-09	1.16621e-07	intergenic_region	MODIFIER	G	A	0.4568	LOC_Os12g29480-LOC_Os12g29500	LOC_Os12g29480|SAM domain containing protein, putative, expressed	LOC_Os12g29500|expressed protein
