# Supplementary material for: Genome-wide association analysis identifies resistance loci for bacterial blight in a diverse collection of indica rice germplasm
Source: PLoS One. 2017 Mar 29;12(3):e0174598. doi: 10.1371/journal.pone.0174598 (PMC5371361; doi:10.1371/journal.pone.0174598)
Supplement: S3 Table — (XLSX) [file pone.0174598.s005.xlsx]

## Sheet: Sheet1
S3 Table. Gene ontology enrichment results for the annotated genes carrying significant single nucleotide polymorphisms associated with bacterial blight resistance based on a genome-wide association study.
GO term	Ontology	Description	Number in input list	Number in BG/Ref	p-value	FDR
GO:0008219	P	cell death	7	487	4.7e-05	0.0016
GO:0016265	P	death	7	487	4.7e-05	0.0016
GO:0006915	P	apoptosis	7	475	4e-05	0.0016
GO:0012501	P	programmed cell death	7	475	4e-05	0.0016
GO:0006952	P	defense response	6	442	0.00023	0.0065
GO:0001882	F	nucleoside binding	18	3220	2e-05	0.00056
GO:0005524	F	ATP binding	18	3055	9.7e-06	0.00056
GO:0001883	F	purine nucleoside binding	18	3210	1.9e-05	0.00056
GO:0032555	F	purine ribonucleotide binding	18	3238	2.2e-05	0.00056
GO:0030554	F	adenyl nucleotide binding	18	3210	1.9e-05	0.00056
GO:0032559	F	adenyl ribonucleotide binding	18	3058	9.8e-06	0.00056
GO:0032553	F	ribonucleotide binding	18	3238	2.2e-05	0.00056
GO:0017076	F	purine nucleotide binding	18	3394	4.1e-05	0.00093
GO:0000166	F	nucleotide binding	18	3794	0.00018	0.0036
GO:0005488	F	binding	43	16899	0.0008	0.014
GO:0004521	F	endoribonuclease activity	8	1133	0.0015	0.022
GO:0016893	F	endonuclease activity, active with either ribo- or deoxyribonucleic acids and producing 5'-phosphomonoesters	8	1128	0.0015	0.022
GO:0016891	F	endoribonuclease activity, producing 5'-phosphomonoesters	8	1122	0.0015	0.022
GO:0004540	F	ribonuclease activity	8	1152	0.0017	0.022
GO:0004519	F	endonuclease activity	8	1168	0.0019	0.023
GO:0016772	F	transferase activity, transferring phosphorus-containing groups	18	4672	0.0023	0.026
GO:0004518	F	nuclease activity	8	1252	0.0029	0.031
